# Supplementary material for: The Bifidogenic Effect of 2’Fucosyllactose Is Driven by Age-Specific Bifidobacterium Species, Demonstrating Age as an Important Factor for Gut Microbiome Targeted Precision Medicine
Source: Nutrients. 2024 Dec 31;17(1):151. doi: 10.3390/nu17010151 (PMC11723031; doi:10.3390/nu17010151)
Supplement: Supplementary file 1 [file nutrients-17-00151-s001.zip]

Archive with 1 entries (1 files):
- nutrients-3392092-supplementary.pdf
